# Supplementary material for: Dysregulated Tear Film Proteins in Macular Edema Due to the Neovascular Age-Related Macular Degeneration Are Involved in the Regulation of Protein Clearance, Inflammation, and Neovascularization
Source: J Clin Med. 2021 Jul 10;10(14):3060. doi: 10.3390/jcm10143060 (PMC8307956; doi:10.3390/jcm10143060)
Supplement: Supplementary file 1 [file jcm-10-03060-s001.zip]

Archive with 1 entries (1 files):
- jcm-1257523-supplementary.pdf
